# Supplementary material for: Narrowed host ranges do not constrain future host range expansion in RNA phage Φ6
Source: J Virol. 2026 May 27;100(6):e00198-26. doi: 10.1128/jvi.00198-26 (PMC13288940; doi:10.1128/jvi.00198-26)
Supplement: File S2 — VarScan outputs, with calculations used in manuscript. [file jvi.00198-26-s0002.xlsx]

## Sheet: legend
VarScan supplementary data:
VarScan output (compared to reference phi6 wildtype (WT) genome), including nucleotide substitution, percent frequency, and associated amino acid changes for each phi6 strain. A summary of the SNVs above 20% (coding SNVs shown in Table 2 of the manuscript) is included, as well as summaries for each phi6 lineage (compared to reference WT genome). Data for each challenge host strain is on a separat…

## Sheet: + - 20% summary
challenge strain	nt mutation	AA mutation	protein coding region	change in frequency
E1N_d20_atro	c4822t	A133V	P3	0.9895
	g13372t	non-coding		0.25
	a13373c	non-coding		0.3077
E1N_d20_psp	c5164g	A247G	P3	0.9501
E1N_d20_tom	a4813g	Q130R	P3	0.3251
	c5164g	A247G	P3	0.23
	t13372g	non-coding		0.2755
	c13373a	non-coding		0.2279
E1N_d30_atro	c4822t	A133V	P3	0.9864
	c7013a	non-coding		0.2667
	t13372g	non-coding		0.5938
	c13373a	non-coding		0.5588
E1N_d30_psp	c5164g	A247G	P3	0.8438
	a7031t	non-coding		0.2647
	t13372g	non-coding		0.3793
	c13373a	non-coding		0.4074
E1N_d30_tom	a4813g	Q130R	P3	0.5853
	t13372g	non-coding		0.4831
	c13373a	non-coding		0.4884
E3N_atro	c4822t	A133V	P3	0.9186
E3N_tom	a4515g	T31A	P3	0.378
E4N_atro	c4822t	A133V	P3	0.9525
E4N_tom	a6085g	D554G	P3	0.5105

## Sheet: E1N_d20
E1N_d20_ERA	POS	REF	ALT	Sample1	E1N_d20_ATRO	POS	REF	ALT	Sample1	E1N_d20_PSP	POS	REF	ALT	Sample1	E1N_d20_TOM	POS	REF	ALT	Sample1
	25	A	G	0.03		31	G	A	0.0477		1	G	A	0.0213		28	T	A	0.0174
	31	G	A	0.0559		342	C	T	0.9983		2	G	A	0.0265		31	G	A	0.0401
	342	C	T	0.9981		1196	A	C	0.0167		7	A	C	0.0101		342	C	T	0.9981
	1922	T	G	0.011		1642	C	A	0.014		8	A	T	0.0151		1104	A	G	0.0173
	2115	G	T	0.9966		2115	G	T	0.9994		9	A	T	0.0245		1229	G	A	0.0126
	2918	A	T	0.0143		2918	A	T	0.0299		10	C	T	0.0203		1257	T	G	0.0115
	2921	A	T	0.0148		2921	A	T	0.0294		12	T	A	0.0144		1279	T	C	0.0115
	3046	A	C	0.0149		3513	C	T	0.9984		15	T	A	0.0137		1326	T	G	0.0109
	3400	A	T	0.0203		3874	A	C	0.0248		19	A	T	0.0136		1328	A	G	0.059
	3402	A	T	0.0205		4025	A	G	0.0104		20	C	T	0.0127		1329	G	A	0.0118
	3513	C	T	0.9969		4263	G	A	0.0133		22	C	T	0.0122		1331	A	G	0.0492
	4447	A	G	0.9994		4447	A	G	0.9979		23	T	A	0.0108		1363	A	G	0.0474
	4563	A	T	0.0119		4822	C	T	0.9995		28	T	A	0.0156		2115	G	T	0.9994
	4822	C	T	0.01		4855	A	G	0.0121		31	G	A	0.0232		2918	A	T	0.0221
	5164	G	C	0.9945		5164	G	C	0.9988		342	C	T	0.9963		2921	A	T	0.0224
	6706	A	G	0.997		6706	A	G	0.9986		765	T	C	0.0124		3513	C	T	0.9988
	6983	A	T	0.0382		6983	A	T	0.0267		1922	T	G	0.0106		3874	A	C	0.0228
	6986	A	T	0.0391		6986	A	T	0.0302		2115	G	T	0.9955		4447	A	G	0.9954
	7022	A	G	0.069		7035	C	T	0.2105		3046	A	C	0.0106		4813	A	G	0.3251
	7026	T	A	0.0714		7041	C	A	0.0114		3513	C	T	0.995		4855	A	G	0.0441
	7031	T	A	0.0769		7043	T	C	0.0112		4447	A	G	0.9982		5164	G	C	0.7645
	7035	C	T	0.2353		12950	T	C	1		5164	G	C	0.0444		5796	T	G	0.0115
	7040	A	T	0.0217		13357	A	T	0.0276		6619	A	C	0.0553		6706	A	G	0.9978
	7043	T	C	0.0282		13360	A	T	0.0299		6706	A	G	0.995		6983	A	T	0.0248
	12950	T	C	0.9996							6933	G	A	0.0107		6986	A	T	0.0262
	13357	A	T	0.0641							6983	A	T	0.0354		7022	A	G	0.0145
	13360	A	T	0.0659							6986	A	T	0.0383		7026	T	A	0.0958
	13372	T	G	0.25							7022	A	G	0.0476		7031	T	A	0.1085
	13373	C	A	0.3077							7026	T	A	0.0714		7035	C	T	0.2249
											7031	T	A	0.1064		9591	G	C	0.0106
											7035	C	T	0.2727		11686	G	T	0.0127
											7043	T	C	0.0222		12950	T	C	0.9988
											12950	T	C	0.9998		13357	A	T	0.0327
											13357	A	T	0.0357		13360	A	T	0.0327
											13360	A	T	0.0385		13372	T	G	0.5255
											13372	T	G	0.3		13373	C	A	0.5356
											13373	C	A	0.2941

## Sheet: E1N_d20_atro
E1N_d20_ERA	POS	REF	ALT	Sample1	E1N_d20_ATRO	POS	REF	ALT	Sample1			POS	REF	ALT	Difference
	25	A	G	0.03		31	G	A	0.0477
	31	G	A	0.0559		342	C	T	0.9983		1	25	A	G	-0.03
	342	C	T	0.9981		1196	A	C	0.0167		2	31	G	A	-0.0082
	1922	T	G	0.011		1642	C	A	0.014		3	342	C	T	0.0002
	2115	G	T	0.9966		2115	G	T	0.9994		4	1196	A	C	0.0167
	2918	A	T	0.0143		2918	A	T	0.0299		5	1642	C	A	0.014
	2921	A	T	0.0148		2921	A	T	0.0294		6	1922	T	G	-0.011
	3046	A	C	0.0149		3513	C	T	0.9984		7	2115	G	T	0.0028
	3400	A	T	0.0203		3874	A	C	0.0248		8	2918	A	T	0.0156
	3402	A	T	0.0205		4025	A	G	0.0104		9	2921	A	T	0.0146
	3513	C	T	0.9969		4263	G	A	0.0133		10	3046	A	C	-0.0149
	4447	A	G	0.9994		4447	A	G	0.9979		11	3400	A	T	-0.0203
	4563	A	T	0.0119		4822	C	T	0.9995		12	3402	A	T	-0.0205
	4822	C	T	0.01		4855	A	G	0.0121		13	3513	C	T	0.0015
	5164	G	C	0.9945		5164	G	C	0.9988		14	3874	A	C	0.0248
	6706	A	G	0.997		6706	A	G	0.9986		15	4025	A	G	0.0104
	6983	A	T	0.0382		6983	A	T	0.0267		16	4263	G	A	0.0133
	6986	A	T	0.0391		6986	A	T	0.0302		17	4447	A	G	-0.0015
	7022	A	G	0.069		7035	C	T	0.2105		18	4563	A	T	-0.0119
	7026	T	A	0.0714		7041	C	A	0.0114		19	4822	C	T	0.9895
	7031	T	A	0.0769		7043	T	C	0.0112		20	4855	A	G	0.0121
	7035	C	T	0.2353		12950	T	C	1		21	5164	G	C	0.0043
	7040	A	T	0.0217		13357	A	T	0.0276		22	6706	A	G	0.0016
	7043	T	C	0.0282		13360	A	T	0.0299		23	6983	A	T	-0.0115
	12950	T	C	0.9996							24	6986	A	T	-0.0089
	13357	A	T	0.0641							25	7022	A	G	-0.069
	13360	A	T	0.0659							26	7026	T	A	-0.0714
	13372	T	G	0.25							27	7031	T	A	-0.0769
	13373	C	A	0.3077							28	7035	C	T	-0.0248
											29	7040	A	T	-0.0217
											30	7041	C	A	0.0114
											31	7043	T	C	-0.017
											32	12950	T	C	0.0004
											33	13357	A	T	-0.0365
											34	13360	A	T	-0.036
											35	13372	T	G	-0.25
											36	13373	C	A	-0.3077

## Sheet: E1N_d20_psp
E1N_d20_ERA	POS	REF	ALT	Sample1	E1N_d20_PSP	POS	REF	ALT	Sample1			POS	REF	ALT	Difference
	25	A	G	0.03		1	G	A	0.0213
	31	G	A	0.0559		2	G	A	0.0265		1	1	G	A	0.0213
	342	C	T	0.9981		7	A	C	0.0101		2	2	G	A	0.0265
	1922	T	G	0.011		8	A	T	0.0151		3	7	A	C	0.0101
	2115	G	T	0.9966		9	A	T	0.0245		4	8	A	T	0.0151
	2918	A	T	0.0143		10	C	T	0.0203		5	9	A	T	0.0245
	2921	A	T	0.0148		12	T	A	0.0144		6	10	C	T	0.0203
	3046	A	C	0.0149		15	T	A	0.0137		7	12	T	A	0.0144
	3400	A	T	0.0203		19	A	T	0.0136		8	15	T	A	0.0137
	3402	A	T	0.0205		20	C	T	0.0127		9	19	A	T	0.0136
	3513	C	T	0.9969		22	C	T	0.0122		10	20	C	T	0.0127
	4447	A	G	0.9994		23	T	A	0.0108		11	22	C	T	0.0122
	4563	A	T	0.0119		28	T	A	0.0156		12	23	T	A	0.0108
	4822	C	T	0.01		31	G	A	0.0232		13	25	A	G	-0.03
	5164	G	C	0.9945		342	C	T	0.9963		14	28	T	A	0.0156
	6706	A	G	0.997		765	T	C	0.0124		15	31	G	A	-0.0327
	6983	A	T	0.0382		1922	T	G	0.0106		16	342	C	T	-0.0018
	6986	A	T	0.0391		2115	G	T	0.9955		17	765	T	C	0.0124
	7022	A	G	0.069		3046	A	C	0.0106		18	1922	T	G	-0.0004
	7026	T	A	0.0714		3513	C	T	0.995		19	2115	G	T	-0.0011
	7031	T	A	0.0769		4447	A	G	0.9982		20	2918	A	T	-0.0143
	7035	C	T	0.2353		5164	G	C	0.0444		21	2921	A	T	-0.0148
	7040	A	T	0.0217		6619	A	C	0.0553		22	3046	A	C	-0.0043
	7043	T	C	0.0282		6706	A	G	0.995		23	3400	A	T	-0.0203
	12950	T	C	0.9996		6933	G	A	0.0107		24	3402	A	T	-0.0205
	13357	A	T	0.0641		6983	A	T	0.0354		25	3513	C	T	-0.0019
	13360	A	T	0.0659		6986	A	T	0.0383		26	4447	A	G	-0.0012
	13372	T	G	0.25		7022	A	G	0.0476		27	4563	A	T	-0.0119
	13373	C	A	0.3077		7026	T	A	0.0714		28	4822	C	T	-0.01
						7031	T	A	0.1064		29	5164	G	C	-0.9501
						7035	C	T	0.2727		30	6619	A	C	0.0553
						7043	T	C	0.0222		31	6706	A	G	-0.002
						12950	T	C	0.9998		32	6933	G	A	0.0107
						13357	A	T	0.0357		33	6983	A	T	-0.0028
						13360	A	T	0.0385		34	6986	A	T	-0.0008
						13372	T	G	0.3		35	7022	A	G	-0.0214
						13373	C	A	0.2941		36	7026	T	A	0
											37	7031	T	A	0.0295
											38	7035	C	T	0.0374
											39	7040	A	T	-0.0217
											40	7043	T	C	-0.006
											41	12950	T	C	0.0002
											42	13357	A	T	-0.0284
											43	13360	A	T	-0.0274
											44	13372	T	G	0.05
											45	13373	C	A	-0.0136

## Sheet: E1N_d20_tom
E1N_d20_ERA	POS	REF	ALT	Sample1	E1N_d20_TOM	POS	REF	ALT	Sample1			POS	REF	ALT	Difference
	25	A	G	0.03		28	T	A	0.0174
	31	G	A	0.0559		31	G	A	0.0401		1	25	A	G	-0.03
	342	C	T	0.9981		342	C	T	0.9981		2	28	T	A	0.0174
	1922	T	G	0.011		1104	A	G	0.0173		3	31	G	A	-0.0158
	2115	G	T	0.9966		1229	G	A	0.0126		4	342	C	T	0
	2918	A	T	0.0143		1257	T	G	0.0115		5	1104	A	G	0.0173
	2921	A	T	0.0148		1279	T	C	0.0115		6	1229	G	A	0.0126
	3046	A	C	0.0149		1326	T	G	0.0109		7	1257	T	G	0.0115
	3400	A	T	0.0203		1328	A	G	0.059		8	1279	T	C	0.0115
	3402	A	T	0.0205		1329	G	A	0.0118		9	1326	T	G	0.0109
	3513	C	T	0.9969		1331	A	G	0.0492		10	1328	A	G	0.059
	4447	A	G	0.9994		1363	A	G	0.0474		11	1329	G	A	0.0118
	4563	A	T	0.0119		2115	G	T	0.9994		12	1331	A	G	0.0492
	4822	C	T	0.01		2918	A	T	0.0221		13	1363	A	G	0.0474
	5164	G	C	0.9945		2921	A	T	0.0224		14	1922	T	G	-0.011
	6706	A	G	0.997		3513	C	T	0.9988		15	2115	G	T	0.0028
	6983	A	T	0.0382		3874	A	C	0.0228		16	2918	A	T	0.0078
	6986	A	T	0.0391		4447	A	G	0.9954		17	2921	A	T	0.0076
	7022	A	G	0.069		4813	A	G	0.3251		18	3046	A	C	-0.0149
	7026	T	A	0.0714		4855	A	G	0.0441		19	3400	A	T	-0.0203
	7031	T	A	0.0769		5164	G	C	0.7645		20	3402	A	T	-0.0205
	7035	C	T	0.2353		5796	T	G	0.0115		21	3513	C	T	0.0019
	7040	A	T	0.0217		6706	A	G	0.9978		22	3874	A	C	0.0228
	7043	T	C	0.0282		6983	A	T	0.0248		23	4447	A	G	-0.004
	12950	T	C	0.9996		6986	A	T	0.0262		24	4563	A	T	-0.0119
	13357	A	T	0.0641		7022	A	G	0.0145		25	4813	A	G	0.3251
	13360	A	T	0.0659		7026	T	A	0.0958		26	4822	C	T	-0.01
	13372	T	G	0.25		7031	T	A	0.1085		27	4855	A	G	0.0441
	13373	C	A	0.3077		7035	C	T	0.2249		28	5164	G	C	-0.23
						9591	G	C	0.0106		29	5796	T	G	0.0115
						11686	G	T	0.0127		30	6706	A	G	0.0008
						12950	T	C	0.9988		31	6983	A	T	-0.0134
						13357	A	T	0.0327		32	6986	A	T	-0.0129
						13360	A	T	0.0327		33	7022	A	G	-0.0545
						13372	T	G	0.5255		34	7026	T	A	0.0244
						13373	C	A	0.5356		35	7031	T	A	0.0316
											36	7035	C	T	-0.0104
											37	7040	A	T	-0.0217
											38	7043	T	C	-0.0282
											39	9591	G	C	0.0106
											40	11686	G	T	0.0127
											41	12950	T	C	-0.0008
											42	13357	A	T	-0.0314
											43	13360	A	T	-0.0332
											44	13372	T	G	0.2755
											45	13373	C	A	0.2279

## Sheet: E1N_d30
E1N_d30_ERA	POS	REF	ALT	Sample1	E1N_d30_ATRO	POS	REF	ALT	Sample1	E1N_d30_PSP	POS	REF	ALT	Sample1	E1N_d30_TOM	POS	REF	ALT	Sample1
	31	G	A	0.0338		20	C	T	0.0131		1	G	A	0.0122		8	A	T	0.0106
	342	C	T	0.9922		28	T	A	0.0112		2	G	A	0.0121		12	T	A	0.0102
	526	T	C	0.0103		31	G	A	0.0526		9	A	T	0.0114		13	T	A	0.0127
	2115	G	T	0.9853		342	C	T	0.9987		10	C	T	0.0113		18	A	C	0.0125
	2276	G	T	0.0108		2115	G	T	0.9997		28	T	A	0.0114		19	A	T	0.0148
	2918	A	T	0.0285		2918	A	T	0.0321		31	G	A	0.0372		22	C	T	0.0123
	2921	A	T	0.0286		2921	A	T	0.0327		342	C	T	0.9963		31	G	A	0.0367
	3046	A	C	0.0137		3513	C	T	0.9994		2115	G	T	0.9943		342	C	T	0.9958
	3400	A	T	0.016		3874	A	C	0.0262		2918	A	T	0.0205		1104	A	G	0.0295
	3402	A	T	0.0158		4025	A	G	0.0157		2921	A	T	0.0212		1257	T	G	0.0131
	3513	C	T	0.9815		4263	G	A	0.0115		3513	C	T	0.9946		1328	A	G	0.0201
	4447	A	G	0.9994		4447	A	G	0.9986		4447	A	G	0.9988		1329	G	A	0.0173
	4515	G	A	0.0108		4563	A	T	0.9982		4563	A	T	0.9959		1331	A	G	0.0281
	4563	A	T	0.9791		4822	C	T	0.9981		5164	G	C	0.0124		1363	A	G	0.0343
	4822	C	T	0.0117		5164	G	C	0.9986		5885	C	T	0.016		2115	G	T	0.9977
	5164	G	C	0.8562		6706	A	G	0.9989		6706	A	G	0.9972		2918	A	T	0.0182
	5885	C	T	0.0134		6983	A	T	0.042		6983	A	T	0.0316		2921	A	T	0.0179
	6706	A	G	0.9867		6986	A	T	0.0422		6986	A	T	0.0336		2973	T	C	0.0113
	6983	A	T	0.0545		7013	C	A	0.2667		7026	T	A	0.0526		3513	C	T	0.9969
	6986	A	T	0.0583		7026	T	A	0.0909		7035	C	T	0.2182		4447	A	G	0.9979
	7026	T	A	0.2121		7031	T	A	0.0968		8121	G	T	0.0103		4563	A	T	0.992
	7031	T	A	0.2647		7035	C	T	0.3019		8303	C	T	0.0296		4674	C	A	0.0117
	7035	C	T	0.383		7043	T	C	0.0166		11297	C	T	0.0118		4813	A	G	0.5853
	8303	C	T	0.0189		10443	C	A	0.01		12950	T	C	0.9994		4814	G	T	0.0104
	12950	T	C	1		12950	T	C	1		13357	A	T	0.0296		4855	A	G	0.0321
	13357	A	T	0.0251		13357	A	T	0.0294		13360	A	T	0.0306		5164	G	C	0.8583
	13360	A	T	0.0231		13360	A	T	0.0289		13372	T	G	0.3793		6706	A	G	0.9976
						13372	T	G	0.5938		13373	C	A	0.4074		6983	A	T	0.0287
						13373	C	A	0.5588							6986	A	T	0.0305
																7000	G	T	0.0106
																7026	T	A	0.0864
																7031	T	A	0.0976
																7033	G	T	0.0267
																7035	C	T	0.3007
																7041	C	A	0.0111
																8303	C	T	0.0162
																12950	T	C	1
																13357	A	T	0.0292
																13360	A	T	0.0292
																13367	C	T	0.01
																13372	T	G	0.4831
																13373	C	A	0.4884

## Sheet: E1N_d30_atro
E1N_d30_ERA	POS	REF	ALT	Sample1	E1N_d30_ATRO	POS	REF	ALT	Sample1			POS	REF	ALT	Difference
	31	G	A	0.0338		20	C	T	0.0131
	342	C	T	0.9922		28	T	A	0.0112		1	20	C	T	0.0131
	526	T	C	0.0103		31	G	A	0.0526		2	28	T	A	0.0112
	2115	G	T	0.9853		342	C	T	0.9987		3	31	G	A	0.0188
	2276	G	T	0.0108		2115	G	T	0.9997		4	342	C	T	0.0065
	2918	A	T	0.0285		2918	A	T	0.0321		5	526	T	C	-0.0103
	2921	A	T	0.0286		2921	A	T	0.0327		6	2115	G	T	0.0144
	3046	A	C	0.0137		3513	C	T	0.9994		7	2276	G	T	-0.0108
	3400	A	T	0.016		3874	A	C	0.0262		8	2918	A	T	0.0036
	3402	A	T	0.0158		4025	A	G	0.0157		9	2921	A	T	0.0041
	3513	C	T	0.9815		4263	G	A	0.0115		10	3046	A	C	-0.0137
	4447	A	G	0.9994		4447	A	G	0.9986		11	3400	A	T	-0.016
	4515	G	A	0.0108		4563	A	T	0.9982		12	3402	A	T	-0.0158
	4563	A	T	0.9791		4822	C	T	0.9981		13	3513	C	T	0.0179
	4822	C	T	0.0117		5164	G	C	0.9986		14	3874	A	C	0.0262
	5164	G	C	0.8562		6706	A	G	0.9989		15	4025	A	G	0.0157
	5885	C	T	0.0134		6983	A	T	0.042		16	4263	G	A	0.0115
	6706	A	G	0.9867		6986	A	T	0.0422		17	4447	A	G	-0.0008
	6983	A	T	0.0545		7013	C	A	0.2667		18	4515	G	A	-0.0108
	6986	A	T	0.0583		7026	T	A	0.0909		19	4563	A	T	0.0191
	7026	T	A	0.2121		7031	T	A	0.0968		20	4822	C	T	0.9864
	7031	T	A	0.2647		7035	C	T	0.3019		21	5164	G	C	0.1424
	7035	C	T	0.383		7043	T	C	0.0166		22	5885	C	T	-0.0134
	8303	C	T	0.0189		10443	C	A	0.01		23	6706	A	G	0.0122
	12950	T	C	1		12950	T	C	1		24	6983	A	T	-0.0125
	13357	A	T	0.0251		13357	A	T	0.0294		25	6986	A	T	-0.0161
	13360	A	T	0.0231		13360	A	T	0.0289		26	7013	C	A	0.2667
						13372	T	G	0.5938		27	7026	T	A	-0.1212
						13373	C	A	0.5588		28	7031	T	A	-0.1679
											29	7035	C	T	-0.0811
											30	7043	T	C	0.0166
											31	8303	C	T	-0.0189
											32	10443	C	A	0.01
											33	12950	T	C	0
											34	13357	A	T	0.0043
											35	13360	A	T	0.0058
											36	13372	T	G	0.5938
											37	13373	C	A	0.5588

## Sheet: E1N_d30_psp
E1N_d30_ERA	POS	REF	ALT	Sample1	E1N_d30_PSP	POS	REF	ALT	Sample1			POS	REF	ALT	Difference
	31	G	A	0.0338		1	G	A	0.0122
	342	C	T	0.9922		2	G	A	0.0121		1	1	G	A	0.0122
	526	T	C	0.0103		9	A	T	0.0114		2	2	G	A	0.0121
	2115	G	T	0.9853		10	C	T	0.0113		3	9	A	T	0.0114
	2276	G	T	0.0108		28	T	A	0.0114		4	10	C	T	0.0113
	2918	A	T	0.0285		31	G	A	0.0372		5	28	T	A	0.0114
	2921	A	T	0.0286		342	C	T	0.9963		6	31	G	A	0.0034
	3046	A	C	0.0137		2115	G	T	0.9943		7	342	C	T	0.0041
	3400	A	T	0.016		2918	A	T	0.0205		8	526	T	C	-0.0103
	3402	A	T	0.0158		2921	A	T	0.0212		9	2115	G	T	0.009
	3513	C	T	0.9815		3513	C	T	0.9946		10	2276	G	T	-0.0108
	4447	A	G	0.9994		4447	A	G	0.9988		11	2918	A	T	-0.008
	4515	G	A	0.0108		4563	A	T	0.9959		12	2921	A	T	-0.0074
	4563	A	T	0.9791		5164	G	C	0.0124		13	3046	A	C	-0.0137
	4822	C	T	0.0117		5885	C	T	0.016		14	3400	A	T	-0.016
	5164	G	C	0.8562		6706	A	G	0.9972		15	3402	A	T	-0.0158
	5885	C	T	0.0134		6983	A	T	0.0316		16	3513	C	T	0.0131
	6706	A	G	0.9867		6986	A	T	0.0336		17	4447	A	G	-0.0006
	6983	A	T	0.0545		7026	T	A	0.0526		18	4515	G	A	-0.0108
	6986	A	T	0.0583		7035	C	T	0.2182		19	4563	A	T	0.0168
	7026	T	A	0.2121		8121	G	T	0.0103		20	4822	C	T	-0.0117
	7031	T	A	0.2647		8303	C	T	0.0296		21	5164	G	C	-0.8438
	7035	C	T	0.383		11297	C	T	0.0118		22	5885	C	T	0.0026
	8303	C	T	0.0189		12950	T	C	0.9994		23	6706	A	G	0.0105
	12950	T	C	1		13357	A	T	0.0296		24	6983	A	T	-0.0229
	13357	A	T	0.0251		13360	A	T	0.0306		25	6986	A	T	-0.0247
	13360	A	T	0.0231		13372	T	G	0.3793		26	7026	T	A	-0.1595
						13373	C	A	0.4074		27	7031	T	A	-0.2647
											28	7035	C	T	-0.1648
											29	8121	G	T	0.0103
											30	8303	C	T	0.0107
											31	11297	C	T	0.0118
											32	12950	T	C	-0.0006
											33	13357	A	T	0.0045
											34	13360	A	T	0.0075
											35	13372	T	G	0.3793
											36	13373	C	A	0.4074

## Sheet: E1N_d30_tom
E1N_d30_ERA	POS	REF	ALT	Sample1	E1N_d30_TOM	POS	REF	ALT	Sample1			POS	REF	ALT	Difference
	31	G	A	0.0338		8	A	T	0.0106
	342	C	T	0.9922		12	T	A	0.0102		1	8	A	T	0.0106
	526	T	C	0.0103		13	T	A	0.0127		2	12	T	A	0.0102
	2115	G	T	0.9853		18	A	C	0.0125		3	13	T	A	0.0127
	2276	G	T	0.0108		19	A	T	0.0148		4	18	A	C	0.0125
	2918	A	T	0.0285		22	C	T	0.0123		5	19	A	T	0.0148
	2921	A	T	0.0286		31	G	A	0.0367		6	22	C	T	0.0123
	3046	A	C	0.0137		342	C	T	0.9958		7	31	G	A	0.0029
	3400	A	T	0.016		1104	A	G	0.0295		8	342	C	T	0.0036
	3402	A	T	0.0158		1257	T	G	0.0131		9	526	T	C	-0.0103
	3513	C	T	0.9815		1328	A	G	0.0201		10	1104	A	G	0.0295
	4447	A	G	0.9994		1329	G	A	0.0173		11	1257	T	G	0.0131
	4515	G	A	0.0108		1331	A	G	0.0281		12	1328	A	G	0.0201
	4563	A	T	0.9791		1363	A	G	0.0343		13	1329	G	A	0.0173
	4822	C	T	0.0117		2115	G	T	0.9977		14	1331	A	G	0.0281
	5164	G	C	0.8562		2918	A	T	0.0182		15	1363	A	G	0.0343
	5885	C	T	0.0134		2921	A	T	0.0179		16	2115	G	T	0.0124
	6706	A	G	0.9867		2973	T	C	0.0113		17	2276	G	T	-0.0108
	6983	A	T	0.0545		3513	C	T	0.9969		18	2918	A	T	-0.0103
	6986	A	T	0.0583		4447	A	G	0.9979		19	2921	A	T	-0.0107
	7026	T	A	0.2121		4563	A	T	0.992		20	2973	T	C	0.0113
	7031	T	A	0.2647		4674	C	A	0.0117		21	3046	A	C	-0.0137
	7035	C	T	0.383		4813	A	G	0.5853		22	3400	A	T	-0.016
	8303	C	T	0.0189		4814	G	T	0.0104		23	3402	A	T	-0.0158
	12950	T	C	1		4855	A	G	0.0321		24	3513	C	T	0.0154
	13357	A	T	0.0251		5164	G	C	0.8583		25	4447	A	G	-0.0015
	13360	A	T	0.0231		6706	A	G	0.9976		26	4515	G	A	-0.0108
						6983	A	T	0.0287		27	4563	A	T	0.0129
						6986	A	T	0.0305		28	4674	C	A	0.0117
						7000	G	T	0.0106		29	4813	A	G	0.5853
						7026	T	A	0.0864		30	4814	G	T	0.0104
						7031	T	A	0.0976		31	4822	C	T	-0.0117
						7033	G	T	0.0267		32	4855	A	G	0.0321
						7035	C	T	0.3007		33	5164	G	C	0.0021
						7041	C	A	0.0111		34	5885	C	T	-0.0134
						8303	C	T	0.0162		35	6706	A	G	0.0109
						12950	T	C	1		36	6983	A	T	-0.0258
						13357	A	T	0.0292		37	6986	A	T	-0.0278
						13360	A	T	0.0292		38	7000	G	T	0.0106
						13367	C	T	0.01		39	7026	T	A	-0.1257
						13372	T	G	0.4831		40	7031	T	A	-0.1671
						13373	C	A	0.4884		41	7033	G	T	0.0267
											42	7035	C	T	-0.0823
											43	7041	C	A	0.0111
											44	8303	C	T	-0.0027
											45	12950	T	C	0
											46	13357	A	T	0.0041
											47	13360	A	T	0.0061
											48	13367	C	T	0.01
											49	13372	T	G	0.4831
											50	13373	C	A	0.4884

[truncated: 6 more sheets: E3N, E3N_atro, E3N_tom, E4N, E4N_atro, E4N_tom]
